# Supplementary material for: Cation-Exchange Resin Applied to Paralytic Shellfish Toxins Depuration from Bivalves Exposed to Gymnodinium catenatum
Source: Foods. 2023 Feb 10;12(4):768. doi: 10.3390/foods12040768 (PMC9955756; doi:10.3390/foods12040768)
Supplement: Supplementary file 1 [file foods-12-00768-s001.zip]

Archive with 1 entries (1 files):
- foods-2199879-supplementary.pdf
